# Supplementary material for: Comprehensive analysis of adverse events associated with vortioxetine using the FDA adverse event reporting system
Source: Front Pharmacol. 2025 May 2;16:1519865. doi: 10.3389/fphar.2025.1519865 (PMC12081438; doi:10.3389/fphar.2025.1519865)
Supplement: Supplementary file 1 [file Table2.xlsx]

## Sheet: sheet1
SUPPLEMENTARY TABLE S2 Signal strength of AEs with a count ≤ 100 at the Preferred Term (PT) level.
SOC	PT	Number of adverse event reports	ROR (95%CI)	PRR (χ2)	IC (IC025)	EBGM (EBGM05)
Blood and lymphatic system disorders	Haemorrhagic diathesis	10	5.71 (3.07-10.63)	5.71 (38.69)	2.51 (1.12)	5.69 (3.06)
Ear and labyrinth disorders	Tinnitus	72	3.33 (2.65-4.20)	3.33 (117.08)	1.73 (1.35)	3.32 (2.64)
Endocrine disorders	Inappropriate antidiuretic hormone secretion	41	9.41 (6.92-12.80)	9.40 (305.72)	3.22 (2.52)	9.34 (6.87)
Eye disorders	Angle closure glaucoma	11	10.12 (5.59-18.32)	10.12 (89.69)	3.33 (1.68)	10.05 (5.55)
Eye disorders	Blepharospasm*	9	3.87 (2.01-7.45)	3.87 (19.11)	1.95 (0.67)	3.86 (2.01)
Eye disorders	Halo vision*	5	9.59 (3.98-23.11)	9.58 (38.16)	3.25 (0.79)	9.52 (3.95)
Gastrointestinal disorders	Retching	36	3.61 (2.60-5.01)	3.61 (67.65)	1.85 (1.27)	3.60 (2.59)
Gastrointestinal disorders	Vomiting projectile	15	12.30 (7.40-20.45)	12.29 (154.15)	3.61 (2.12)	12.19 (7.33)
Gastrointestinal disorders	Protrusion tongue*	3	12.50 (4.01-38.97)	12.50 (31.43)	3.63 (0.23)	12.39 (3.97)
General disorders and administration site conditions	Withdrawal syndrome	64	2.83 (2.21-3.62)	2.83 (75.39)	1.50 (1.10)	2.82 (2.21)
General disorders and administration site conditions	Feeling jittery*	48	5.65 (4.25-7.50)	5.64 (182.50)	2.49 (1.95)	5.62 (4.23)
General disorders and administration site conditions	Energy increased	46	15.29 (11.43-20.45)	15.26 (606.07)	3.92 (3.11)	15.10 (11.29)
General disorders and administration site conditions	Hunger*	21	4.10 (2.67-6.29)	4.10 (49.00)	2.03 (1.22)	4.09 (2.66)
General disorders and administration site conditions	Alcohol interaction*	11	11.68 (6.45-21.16)	11.68 (106.47)	3.53 (1.78)	11.59 (6.40)
Immune system disorders	Reaction to excipient*	23	16.37 (10.85-24.71)	16.36 (327.62)	4.02 (2.72)	16.17 (10.72)
Injury, poisoning and procedural complications	Intentional overdose	93	3.07 (2.51-3.77)	3.07 (129.27)	1.61 (1.28)	3.06 (2.50)
Injury, poisoning and procedural complications	Prescribed overdose	64	6.41 (5.01-8.20)	6.40 (290.12)	2.67 (2.20)	6.37 (4.98)
Injury, poisoning and procedural complications	Drug prescribing error	53	4.90 (3.74-6.42)	4.89 (163.62)	2.29 (1.79)	4.88 (3.72)
Injury, poisoning and procedural complications	Product administered to patient of inappropriate age	35	11.59 (8.31-16.17)	11.58 (335.30)	3.52 (2.67)	11.48 (8.23)
Injury, poisoning and procedural complications	Drug administered to patient of inappropriate age	27	5.35 (3.66-7.80)	5.34 (94.94)	2.41 (1.66)	5.33 (3.65)
Injury, poisoning and procedural complications	Product name confusion	16	24.36 (14.86-39.95)	24.35 (351.68)	4.58 (2.64)	23.92 (14.59)
Injury, poisoning and procedural complications	Drug dispensed to wrong patient	5	8.19 (3.40-19.72)	8.18 (31.34)	3.02 (0.71)	8.14 (3.38)
Injury, poisoning and procedural complications	Intercepted product prescribing error	4	6.58 (2.46-17.58)	6.58 (18.84)	2.71 (0.34)	6.55 (2.45)
Injury, poisoning and procedural complications	Intercepted drug prescribing error	4	11.63 (4.35-31.13)	11.63 (38.52)	3.53 (0.59)	11.54 (4.31)
Investigations	Electrocardiogram QT prolonged*	56	3.22 (2.47-4.18)	3.21 (85.15)	1.68 (1.24)	3.21 (2.47)
Investigations	Blood sodium decreased	26	3.34 (2.28-4.92)	3.34 (42.59)	1.74 (1.06)	3.34 (2.27)
Investigations	Blood prolactin increased*	10	4.44 (2.38-8.26)	4.44 (26.52)	2.15 (0.88)	4.42 (2.38)
Investigations	Bleeding time prolonged	4	7.71 (2.89-20.62)	7.71 (23.23)	2.94 (0.42)	7.67 (2.87)
Metabolism and nutrition disorders	Hyponatraemia	78	3.04 (2.44-3.80)	3.04 (106.39)	1.60 (1.24)	3.03 (2.43)
Metabolism and nutrition disorders	Increased appetite*	35	4.50 (3.23-6.27)	4.50 (94.87)	2.17 (1.55)	4.48 (3.22)
Musculoskeletal and connective tissue disorders	Muscle twitching*	44	4.18 (3.11-5.62)	4.17 (105.83)	2.06 (1.53)	4.16 (3.10)
Musculoskeletal and connective tissue disorders	Muscle tightness	27	3.47 (2.38-5.06)	3.47 (47.26)	1.79 (1.12)	3.46 (2.37)
Musculoskeletal and connective tissue disorders	Temporomandibular joint syndrome*	7	4.97 (2.37-10.45)	4.97 (22.13)	2.31 (0.71)	4.96 (2.36)
Nervous system disorders	Akathisia*	57	10.35 (7.98-13.44)	10.34 (477.00)	3.36 (2.76)	10.26 (7.91)
Nervous system disorders	Dyskinesia*	47	2.73 (2.05-3.64)	2.73 (51.53)	1.45 (0.98)	2.73 (2.05)
Nervous system disorders	Restless legs syndrome*	46	5.38 (4.02-7.18)	5.37 (162.90)	2.42 (1.87)	5.35 (4.00)
Nervous system disorders	Sedation*	39	3.62 (2.64-4.95)	3.61 (73.52)	1.85 (1.30)	3.61 (2.63)
Nervous system disorders	Mental impairment*	39	3.43 (2.50-4.69)	3.42 (66.77)	1.77 (1.23)	3.42 (2.50)
Nervous system disorders	Psychomotor hyperactivity*	37	4.92 (3.56-6.79)	4.91 (114.82)	2.29 (1.68)	4.90 (3.54)
Nervous system disorders	Tardive dyskinesia*	33	5.99 (4.25-8.43)	5.98 (136.32)	2.58 (1.88)	5.96 (4.23)
Nervous system disorders	Parosmia	13	3.89 (2.26-6.71)	3.89 (27.85)	1.96 (0.91)	3.88 (2.25)
Nervous system disorders	Electric shock sensation	6	5.52 (2.48-12.31)	5.52 (22.11)	2.46 (0.65)	5.50 (2.47)
Pregnancy, puerperium and perinatal conditions	Abortion missed*	3	6.71 (2.16-20.87)	6.71 (14.51)	2.74 (0.02)	6.68 (2.15)
Psychiatric disorders	Aggression	97	4.86 (3.98-5.94)	4.85 (295.68)	2.27 (1.93)	4.84 (3.96)
Psychiatric disorders	Panic attack*	96	5.98 (4.89-7.31)	5.97 (395.24)	2.57 (2.21)	5.94 (4.86)
Psychiatric disorders	Eating disorder*	84	7.80 (6.30-9.68)	7.79 (494.03)	2.95 (2.53)	7.75 (6.25)
Psychiatric disorders	Restlessness	61	3.64 (2.83-4.68)	3.64 (116.26)	1.86 (1.43)	3.63 (2.82)
Psychiatric disorders	Intentional self-injury	48	4.24 (3.19-5.63)	4.23 (118.16)	2.08 (1.57)	4.22 (3.18)
Psychiatric disorders	Hallucination, auditory*	44	6.41 (4.76-8.62)	6.40 (199.55)	2.67 (2.08)	6.37 (4.74)
Psychiatric disorders	Psychotic disorder	42	3.47 (2.56-4.70)	3.47 (73.59)	1.79 (1.27)	3.46 (2.56)
Psychiatric disorders	Bruxism*	40	16.45 (12.04-22.47)	16.43 (572.29)	4.02 (3.11)	16.23 (11.88)
Psychiatric disorders	Anorgasmia	33	28.78 (20.38-40.64)	28.75 (864.70)	4.81 (3.47)	28.15 (19.93)
Psychiatric disorders	Hallucination, visual*	33	3.72 (2.64-5.23)	3.71 (65.24)	1.89 (1.28)	3.71 (2.63)
Psychiatric disorders	Thinking abnormal	31	3.80 (2.67-5.41)	3.80 (63.70)	1.92 (1.29)	3.79 (2.66)
Psychiatric disorders	Hypomania	31	19.31 (13.54-27.53)	19.29 (529.67)	4.25 (3.09)	19.02 (13.34)
Psychiatric disorders	Tachyphrenia*	30	18.50 (12.90-26.53)	18.48 (489.07)	4.19 (3.03)	18.23 (12.71)
Psychiatric disorders	Homicidal ideation*	28	22.20 (15.27-32.25)	22.18 (556.73)	4.45 (3.13)	21.82 (15.02)
Psychiatric disorders	Self-injurious ideation	26	15.64 (10.62-23.02)	15.62 (351.65)	3.95 (2.77)	15.45 (10.49)
Psychiatric disorders	Suicidal behaviour	26	13.90 (9.44-20.46)	13.89 (307.72)	3.78 (2.66)	13.75 (9.34)
Psychiatric disorders	Personality change*	25	6.26 (4.22-9.27)	6.25 (109.79)	2.64 (1.81)	6.23 (4.20)
Psychiatric disorders	Negative thoughts*	24	16.30 (10.90-24.38)	16.29 (340.15)	4.01 (2.75)	16.10 (10.76)
Psychiatric disorders	Social avoidant behaviour*	23	8.74 (5.80-13.17)	8.74 (156.51)	3.12 (2.13)	8.68 (5.76)
Psychiatric disorders	Loss of libido	22	5.08 (3.34-7.72)	5.08 (71.76)	2.34 (1.50)	5.06 (3.33)
Psychiatric disorders	Bipolar disorder	21	4.66 (3.04-7.16)	4.66 (60.13)	2.22 (1.38)	4.65 (3.03)
Psychiatric disorders	Feeling of despair*	20	9.29 (5.98-14.42)	9.28 (146.72)	3.21 (2.10)	9.22 (5.94)
Psychiatric disorders	Decreased interest*	18	5.76 (3.63-9.16)	5.76 (70.49)	2.52 (1.54)	5.74 (3.61)
Psychiatric disorders	Frustration tolerance decreased*	17	3.47 (2.16-5.59)	3.47 (29.83)	1.79 (0.93)	3.46 (2.15)
Psychiatric disorders	Tic*	16	6.95 (4.25-11.36)	6.94 (80.97)	2.79 (1.66)	6.91 (4.23)
Psychiatric disorders	Feelings of worthlessness*	16	24.08 (14.68-39.49)	24.07 (347.34)	4.56 (2.63)	23.65 (14.42)
Psychiatric disorders	Dissociation*	15	6.50 (3.91-10.80)	6.50 (69.44)	2.69 (1.55)	6.47 (3.90)
Psychiatric disorders	Abulia*	14	29.84 (17.57-50.70)	29.83 (381.33)	4.87 (2.59)	29.18 (17.18)
Psychiatric disorders	Activation syndrome*	11	88.83 (48.22-163.64)	88.80 (893.85)	6.38 (2.54)	83.18 (45.16)
Psychiatric disorders	Derealisation*	11	12.18 (6.73-22.06)	12.18 (111.81)	3.59 (1.81)	12.07 (6.67)
Psychiatric disorders	Impulsive behaviour*	11	6.74 (3.72-12.18)	6.73 (53.44)	2.75 (1.35)	6.70 (3.71)
Psychiatric disorders	Logorrhoea*	11	7.36 (4.07-13.31)	7.36 (60.10)	2.87 (1.43)	7.32 (4.05)
Psychiatric disorders	Sleep terror*	10	4.97 (2.67-9.24)	4.97 (31.56)	2.31 (0.99)	4.95 (2.66)
Psychiatric disorders	Panic disorder*	9	5.19 (2.70-9.99)	5.19 (30.32)	2.37 (0.95)	5.17 (2.69)
Psychiatric disorders	Violence-related symptom*	9	15.27 (7.92-29.47)	15.27 (118.63)	3.92 (1.73)	15.10 (7.83)
Psychiatric disorders	Flat affect*	7	8.47 (4.03-17.82)	8.47 (45.83)	3.07 (1.10)	8.42 (4.01)
Psychiatric disorders	Depersonalisation/derealisation disorder*	7	8.23 (3.91-17.30)	8.23 (44.15)	3.03 (1.08)	8.18 (3.89)
Psychiatric disorders	Orgasm abnormal	7	20.13 (9.54-42.48)	20.13 (125.31)	4.31 (1.53)	19.84 (9.40)
Psychiatric disorders	Hostility	7	7.78 (3.70-16.35)	7.78 (41.09)	2.95 (1.05)	7.74 (3.68)
Psychiatric disorders	Obsessive thoughts*	7	9.84 (4.68-20.70)	9.84 (55.14)	3.29 (1.20)	9.77 (4.64)
Psychiatric disorders	Binge eating*	6	12.54 (5.61-28.02)	12.54 (63.09)	3.64 (1.14)	12.43 (5.56)
Psychiatric disorders	Psychotic symptom	6	5.20 (2.33-11.59)	5.20 (20.27)	2.37 (0.60)	5.18 (2.32)
Psychiatric disorders	Distractibility*	6	10.57 (4.73-23.60)	10.57 (51.55)	3.39 (1.06)	10.49 (4.70)
Psychiatric disorders	Emotional poverty*	6	6.40 (2.87-14.28)	6.40 (27.22)	2.67 (0.76)	6.38 (2.86)
Psychiatric disorders	Libido increased	6	7.30 (3.27-16.29)	7.30 (32.45)	2.86 (0.84)	7.27 (3.26)
Psychiatric disorders	Bipolar I disorder	5	5.84 (2.43-14.06)	5.84 (19.96)	2.54 (0.51)	5.82 (2.42)
Psychiatric disorders	Terminal insomnia	5	7.19 (2.99-17.32)	7.19 (26.49)	2.84 (0.64)	7.15 (2.97)
Psychiatric disorders	Abnormal sleep-related event	5	9.92 (4.12-23.92)	9.92 (39.81)	3.30 (0.81)	9.85 (4.09)
Psychiatric disorders	Libido disorder	5	6.79 (2.82-16.36)	6.79 (24.56)	2.76 (0.60)	6.76 (2.81)
Psychiatric disorders	Dermatillomania*	5	16.79 (6.95-40.58)	16.79 (73.31)	4.05 (1.02)	16.59 (6.87)
Psychiatric disorders	Impulse-control disorder*	5	5.45 (2.26-13.11)	5.45 (18.08)	2.44 (0.46)	5.43 (2.26)
Psychiatric disorders	Hallucination, olfactory*	5	28.02 (11.55-67.95)	28.01 (127.49)	4.78 (1.15)	27.44 (11.31)
Psychiatric disorders	Disorganised speech*	5	5.22 (2.17-12.57)	5.22 (16.99)	2.38 (0.43)	5.20 (2.16)
Psychiatric disorders	Sleep talking*	5	7.08 (2.94-17.05)	7.08 (25.96)	2.82 (0.63)	7.05 (2.93)
Psychiatric disorders	Conversion disorder*	5	8.32 (3.45-20.05)	8.32 (32.00)	3.05 (0.72)	8.27 (3.43)
Psychiatric disorders	Agoraphobia*	4	6.65 (2.49-17.76)	6.65 (19.10)	2.73 (0.34)	6.62 (2.48)
Psychiatric disorders	Suicide threat	4	20.63 (7.68-55.41)	20.63 (73.55)	4.35 (0.76)	20.32 (7.57)
Psychiatric disorders	Disturbance in sexual arousal	4	9.03 (3.38-24.13)	9.03 (28.35)	3.17 (0.49)	8.97 (3.36)
Psychiatric disorders	Generalised anxiety disorder*	4	6.07 (2.27-16.22)	6.07 (16.87)	2.60 (0.29)	6.05 (2.27)
Psychiatric disorders	Inappropriate affect	4	5.73 (2.14-15.29)	5.73 (15.53)	2.51 (0.26)	5.70 (2.14)
Psychiatric disorders	Blunted affect*	3	10.95 (3.52-34.13)	10.95 (26.90)	3.44 (0.20)	10.87 (3.49)
Psychiatric disorders	Grandiosity*	3	20.96 (6.70-65.60)	20.96 (56.13)	4.37 (0.35)	20.65 (6.60)
Psychiatric disorders	Trichotillomania*	3	9.95 (3.19-30.98)	9.95 (23.96)	3.30 (0.17)	9.88 (3.17)
Psychiatric disorders	Hypervigilance*	3	6.81 (2.19-21.16)	6.80 (14.78)	2.76 (0.02)	6.77 (2.18)
Psychiatric disorders	Psychotic behaviour	3	6.61 (2.13-20.55)	6.61 (14.21)	2.72 (0.01)	6.58 (2.12)
Psychiatric disorders	Morbid thoughts*	3	6.95 (2.23-21.62)	6.95 (15.20)	2.79 (0.03)	6.92 (2.22)
Renal and urinary disorders	Urinary retention*	56	3.63 (2.79-4.71)	3.62 (105.98)	1.85 (1.41)	3.61 (2.78)
Reproductive system and breast disorders	Erectile dysfunction	78	7.29 (5.84-9.12)	7.28 (420.21)	2.86 (2.42)	7.24 (5.80)
Reproductive system and breast disorders	Ejaculation delayed	7	26.30 (12.44-55.59)	26.29 (166.95)	4.69 (1.62)	25.79 (12.20)
Reproductive system and breast disorders	Ejaculation failure	6	7.73 (3.46-17.25)	7.73 (34.94)	2.94 (0.88)	7.69 (3.45)
Reproductive system and breast disorders	Female sexual dysfunction	6	55.71 (24.61-126.14)	55.70 (309.07)	5.74 (1.54)	53.45 (23.61)
Reproductive system and breast disorders	Breast discharge*	5	6.87 (2.85-16.55)	6.87 (24.94)	2.77 (0.61)	6.84 (2.84)
Reproductive system and breast disorders	Genital hypoaesthesia*	4	8.14 (3.04-21.75)	8.14 (24.88)	3.02 (0.45)	8.09 (3.03)
Respiratory, thoracic and mediastinal disorders	Yawning*	9	6.78 (3.52-13.06)	6.78 (44.13)	2.76 (1.18)	6.75 (3.51)
Skin and subcutaneous tissue disorders	Rash generalised	59	5.18 (4.01-6.69)	5.17 (197.79)	2.37 (1.90)	5.15 (3.99)
Social circumstances	Alcohol use*	45	50.28 (37.32-67.73)	50.20 (2089.39)	5.60 (4.14)	48.37 (35.91)
Social circumstances	Alcoholic*	11	124.36 (66.99-230.88)	124.32 (1228.13)	6.83 (2.58)	113.55 (61.17)
Social circumstances	Homicide*	4	8.45 (3.16-22.60)	8.45 (26.12)	3.07 (0.46)	8.41 (3.14)
Social circumstances	Verbal abuse*	3	19.21 (6.14-60.06)	19.21 (51.02)	4.24 (0.33)	18.94 (6.06)
Surgical and medical procedures	Gastric bypass*	8	8.75 (4.37-17.55)	8.75 (54.57)	3.12 (1.26)	8.70 (4.34)
SOC: System Organ Class; 95% CI: 95% confidence interval; χ2: chi-squared; ROR: reporting odds ratio; PRR: proportional reporting ratio; IC: information component; IC025: the lower limit of the 95% CI of the IC; EBGM: empirical Bayesian geometric mean; EBGM05: the lower limit of the 95% CI of EBGM; Asterisks (*) indicate unexpected signals that are not listed on the package insert.
