# Supplementary material for: Comprehensive analysis of adverse events associated with vortioxetine using the FDA adverse event reporting system
Source: Front Pharmacol. 2025 May 2;16:1519865. doi: 10.3389/fphar.2025.1519865 (PMC12081438; doi:10.3389/fphar.2025.1519865)
Supplement: Supplementary file 2 [file Table3.xlsx]

## Sheet: sheet1
SUPPLEMENTARY TABLE S3 Identification of the gender differences in adverse events related to vortioxetine.
SOC	PT	a	b	c	d	ROR (95%CI)	P.adj	Direction
Gastrointestinal disorders	Nausea	1271	8187	366	3656	1.55 (1.37-1.75)	5.83841e-11	F
Gastrointestinal disorders	Vomiting	502	8956	145	3877	1.50 (1.24-1.81)	0.000296704	F
General disorders and administration site conditions	Crying	97	9361	15	4007	2.77 (1.60-4.77)	0.0015161	F
Injury, poisoning and procedural complications	Contusion	101	9357	10	4012	4.33 (2.26-8.30)	2.49228e-05	F
Investigations	Weight increased	337	9121	94	3928	1.54 (1.22-1.95)	0.00218304	F
Psychiatric disorders	Completed suicide	56	9402	103	3919	0.23 (0.16-0.31)	3.48057e-20	M
Psychiatric disorders	Negative thoughts	10	9448	14	4008	0.30 (0.13-0.68)	0.0209464	M
Psychiatric disorders	Anorgasmia	15	9443	17	4005	0.37 (0.19-0.75)	0.0335163	M
Psychiatric disorders	Libido decreased	119	9339	76	3946	0.66 (0.49-0.88)	0.038969	M
Renal and urinary disorders	Urinary retention	21	9437	31	3991	0.29 (0.16-0.50)	3.74767e-05	M
Reproductive system and breast disorders	Sexual dysfunction	47	9411	57	3965	0.35 (0.24-0.51)	5.88106e-07	M
Skin and subcutaneous tissue disorders	Pruritus	423	9035	53	3969	3.51 (2.63-4.68)	5.54873e-18	F
Skin and subcutaneous tissue disorders	Pruritus generalised	129	9329	12	4010	4.62 (2.55-8.36)	5.38358e-07	F
SOC: System Organ Class; PT: Preferred Term; a: the number of targeted PTs in females; b: the number of the other PTs in females; c: the number of targeted PTs in males; d: the number of the other PTs in males; ROR: reporting odds ratio; 95% CI: 95% confidence interval; P.adj: p value adjusted by the false discovery rate (FDR) method; Direction: M represents the higher risk in males with signific…
